# Supplementary material for: A new approach to measure the resistance of fabric to liquid and viral penetration
Source: PLoS One. 2019 Feb 8;14(2):e0211827. doi: 10.1371/journal.pone.0211827 (PMC6368298; doi:10.1371/journal.pone.0211827)
Supplement: S1 Datasets — (XLSX) [file pone.0211827.s001.xlsx]

## Sheet: Key
Manuscript: "A new approach to measure the resistance of fabric to liquid and viral penetration"
Raw data used to generate figure 3, 4 and 5
Definition of fields
	sheet "Liquid (n=78)"
		time: the time passed between the filling of the penetration cell to the observed liquid penentration, in minutes
		posX: the horizontal distance from the penetration cell center (0,0), in mm
		posY: the vertical distance from the penetration cell center (0,0), in mm
		head: the distance between posY and the liquid surface (converted to pressure of gravity and where 1 kPa=1 minute), in minutes
		failure mode: based on the λ mixing of proportions statistic solved for the bimodal distribution as premature (first 13 specimens, 16.6%) or primary (remaining 65 specimens, 83.4%)
	sheet "Viral (n=77)"
		time: the duration of the viral penetration test, in minutes
		phase: defined in the manuscript as Exploritory, Phi-X174, or MS2
		result: defined in the manuscript as visible fail, non-visible fail, or pass

## Sheet: Liquid (n=78)
time (minute)	posX (mm)	posY (mm)	head (minute)	failure mode
8.15	5.016	-24.92	0.3	premature
8.38	-14.421	-57.524	0.6	premature
8.55	-19.437	-40.595	0.4	premature
8.73	19.437	-55.016	0.6	premature
8.77	15.048	-56.27	0.6	premature
8.98	-11.286	-66.929	0.7	premature
9.08	-20.064	-65.675	0.7	premature
9.12	0	-50	0.5	premature
9.17	-11.286	-29.936	0.3	premature
9.5	6.27	-69.437	0.7	premature
9.52	25.08	-56.27	0.6	premature
9.55	8.778	-74.453	0.8	premature
9.58	-9.405	-55.643	0.6	premature
9.72	10.659	-36.833	0.4	primary
9.72	-13.167	-60.032	0.6	primary
9.82	-8.151	-73.199	0.7	primary
9.85	-6.27	-42.476	0.4	primary
9.92	-8.778	-60.659	0.6	primary
9.98	-10.032	-42.476	0.4	primary
10.03	-7.524	-56.897	0.6	primary
10.03	0	-57.524	0.6	primary
10.05	-17.556	-46.238	0.5	primary
10.07	-16.302	-70.064	0.7	primary
10.08	-10.032	-49.373	0.5	primary
10.08	15.048	-37.46	0.4	primary
10.08	18.183	-33.071	0.3	primary
10.1	-9.405	-63.167	0.6	primary
10.13	-1.881	-51.881	0.5	primary
10.2	-6.897	-46.238	0.5	primary
10.2	-6.27	-44.357	0.5	primary
10.2	0.627	-38.087	0.4	primary
10.23	12.54	-62.54	0.6	primary
10.23	15.048	-39.341	0.4	primary
10.3	3.135	-60.659	0.6	primary
10.3	10.032	-44.984	0.5	primary
10.32	-8.778	-71.318	0.7	primary
10.33	19.437	-42.476	0.4	primary
10.35	-23.826	-64.421	0.7	primary
10.37	-25.707	-50	0.5	primary
10.37	8.778	-61.286	0.6	primary
10.38	-7.524	-53.762	0.5	primary
10.4	-4.389	-66.929	0.7	primary
10.4	-3.762	-46.865	0.5	primary
10.4	13.167	-60.659	0.6	primary
10.43	-21.945	-38.714	0.4	primary
10.45	18.81	-45.611	0.5	primary
10.45	-21.945	-51.254	0.5	primary
10.45	-12.54	-43.73	0.4	primary
10.47	23.199	-45.611	0.5	primary
10.47	15.048	-42.476	0.4	primary
10.47	5.016	-60.659	0.6	primary
10.48	5.016	-73.826	0.8	primary
10.48	22.572	-56.27	0.6	primary
10.5	3.135	-28.682	0.3	primary
10.53	18.81	-50	0.5	primary
10.6	3.135	-75.707	0.8	primary
10.62	1.254	-62.54	0.6	primary
10.65	23.826	-60.032	0.6	primary
10.65	4.389	-62.54	0.6	primary
10.67	3.135	-73.199	0.7	primary
10.67	-3.762	-72.572	0.7	primary
10.7	15.048	-44.984	0.5	primary
10.72	15.048	-64.421	0.7	primary
10.75	1.881	-43.73	0.4	primary
10.78	2.508	-33.071	0.3	primary
10.78	-16.302	-35.579	0.4	primary
10.8	10.659	-29.936	0.3	primary
10.82	20.064	-51.254	0.5	primary
10.82	-9.405	-24.293	0.2	primary
10.83	-7.524	-55.016	0.6	primary
10.98	13.794	-63.167	0.6	primary
11.02	-6.27	-75.08	0.8	primary
11.03	10.032	-67.556	0.7	primary
11.05	-18.81	-59.405	0.6	primary
11.07	-5.016	-75.08	0.8	primary
11.08	-4.389	-50	0.5	primary
11.12	25.08	-62.54	0.6	primary
11.18	-23.826	-47.492	0.5	primary

## Sheet: Viral (n=77)
time (minute)	phase	result
5	Exploratory	visible fail
6	Exploratory	visible fail
7	Exploratory	visible fail
7.25	Exploratory	visible fail
7.5	Exploratory	visible fail
7.75	Exploratory	visible fail
8	Exploratory	visible fail
8	Exploratory	visible fail
8.25	Exploratory	visible fail
8.5	Exploratory	visible fail
8.5	Phi-X174	pass
8.5	MS2	visible fail
8.65	Phi-X174	visible fail
8.65	MS2	visible fail
8.75	Exploratory	non-visible fail
8.75	Exploratory	visible fail
8.75	Exploratory	visible fail
8.8	Phi-X174	visible fail
8.8	MS2	visible fail
8.95	Phi-X174	visible fail
8.95	MS2	visible fail
9	Exploratory	visible fail
9	Exploratory	visible fail
9	Exploratory	visible fail
9.1	Phi-X174	visible fail
9.1	MS2	pass
9.25	Exploratory	visible fail
9.25	Exploratory	visible fail
9.25	Exploratory	visible fail
9.25	Exploratory	visible fail
9.25	Phi-X174	visible fail
9.25	MS2	pass
9.4	Phi-X174	visible fail
9.4	MS2	visible fail
9.5	Exploratory	visible fail
9.5	Exploratory	visible fail
9.5	Exploratory	visible fail
9.5	Exploratory	visible fail
9.55	Phi-X174	visible fail
9.55	MS2	visible fail
9.7	Phi-X174	pass
9.7	MS2	visible fail
9.75	Exploratory	visible fail
9.75	Exploratory	visible fail
9.75	Exploratory	visible fail
9.85	Phi-X174	pass
9.85	MS2	visible fail
10	Exploratory	non-visible fail
10	Exploratory	pass
10	Exploratory	pass
10	Phi-X174	visible fail
10	MS2	visible fail
10.15	Phi-X174	pass
10.15	MS2	non-visible fail
10.25	Exploratory	pass
10.3	Phi-X174	pass
10.3	MS2	pass
10.45	Phi-X174	visible fail
10.45	MS2	visible fail
10.5	Exploratory	pass
10.6	Phi-X174	pass
10.6	MS2	visible fail
10.75	Exploratory	pass
10.75	Phi-X174	pass
10.75	MS2	pass
10.9	Phi-X174	pass
10.9	MS2	pass
11	Exploratory	pass
11.05	Phi-X174	pass
11.05	MS2	pass
11.2	Phi-X174	pass
11.2	MS2	pass
11.25	Exploratory	pass
11.35	Phi-X174	pass
11.35	MS2	pass
11.5	Exploratory	pass
12	Exploratory	pass
